# Supplementary material for: Organelle specific fluorescent phenomics and transcriptomic profiling to evaluate cellular response to tris(1,3 dichloro 2 propyl)phosphate
Source: Sci Rep. 2022 Mar 18;12:4660. doi: 10.1038/s41598-022-08799-5 (PMC8933422; doi:10.1038/s41598-022-08799-5)
Supplement: Supplementary file 2 — Supplementary Tables. [file 41598_2022_8799_MOESM2_ESM.xlsx]

## Sheet: Table S1
Table S1. The significant altered genes in RNA-seq experiment based on the absolute Z-score ≥ 2 (threshold corrected p-value < 0.05) .																		Figure 2B. A venn diagram showing the number of genes and their co-existence in different experimental conditions.
Control vs Treated	Gene	Predicted Activation State	z-score	p-value		2 hr vs 24hr	Gene	Predicted Activation State	z-score	p-value		4 µM vs 20 µM vs 100 µM	Gene	Predicted Activation State	z-score	p-value		Common genes
100 µM-24 hr/NT.fc	TRIB3	Inhibited	-3.695	2.85e-14		100 µM-24 hr/100 µM-2 hr.fc	TRIB3	Inhibited	-3.416	6.26e-12		100 µM-24 hr/20 µM-24 hr.fc	TRIB3	Inhibited	-3.695	4.96e-15		Control vs Treated and Time-dependent	Control vs Treated and Concentration-dependent	Common in all group
100 µM-24 hr/NT.fc	AURK	Inhibited	-3.053	0.000348		100 µM-24 hr/100 µM-2 hr.fc	CIC	Inhibited	-2.433	8.33e-05		100 µM-24 hr/4 µM-24 hr.fc	TRIB3	Inhibited	-3.695	2.66e-15		ATF4	ADORA3	ATF4
100 µM-24 hr/NT.fc	ANLN	Inhibited	-3.051	0.000348		100 µM-24 hr/100 µM-2 hr.fc	HLX	Inhibited	-2.433	0.00461		100 µM-24 hr/4 µM-24 hr.fc	ANLN	Inhibited	-3.162	0.00375		CAPN3	ANLN	CAPN3
100 µM-24 hr/NT.fc	FOXM1	Inhibited	-2.893	0.000991		100 µM-24 hr/100 µM-2 hr.fc	PARP1	Inhibited	-2.414	0.0125		100 µM-24 hr/4 µM-24 hr.fc	AURK	Inhibited	-3.148	0.00375		CBX5	ATF2	CBX7
100 µM-24 hr/NT.fc	CAB39L	Inhibited	-2.887	7.71e-05		100 µM-24 hr/100 µM-2 hr.fc	MRTFA	Inhibited	-2.343	0.0119		100 µM-24 hr/4 µM-24 hr.fc	SCD	Inhibited	-3.068	3.43e-10		CBX7	ATF4	CD36
100 µM-24 hr/NT.fc	RARA	Inhibited	-2.879	0.00145		100 µM-24 hr/100 µM-2 hr.fc	FOXM1	Inhibited	-2.341	0.000269		100 µM-24 hr/20 µM-24 hr.fc	estrogen receptor	Inhibited	-2.83	1.41e-06		CD36	AURK	CHD1
100 µM-2 hr/NT.fc	CST5	Inhibited	-2.828	0.0287		100 µM-24 hr/100 µM-2 hr.fc	TRAP1	Inhibited	-2.335	0.000152		100 µM-24 hr/4 µM-24 hr.fc	CIC	Inhibited	-2.813	1.42e-08		CHD1	CAB39L	CIC
100 µM-24 hr/NT.fc	TCF4	Inhibited	-2.817	0.00393		100 µM-24 hr/100 µM-2 hr.fc	LONP1	Inhibited	-2.331	8.97e-05		100 µM-24 hr/4 µM-24 hr.fc	RABL6	Inhibited	-2.714	0.00906		CIC	CAPN3	ERK
100 µM-24 hr/NT.fc	CIC	Inhibited	-2.813	1.47e-06		100 µM-24 hr/100 µM-2 hr.fc	CBX7	Inhibited	-2.236	0.00302		100 µM-24 hr/20 µM-24 hr.fc	FOXM1	Inhibited	-2.688	0.00232		ERK	CBX7	EZR
100 µM-24 hr/NT.fc	HLX	Inhibited	-2.813	0.00059		100 µM-24 hr/100 µM-2 hr.fc	EZR	Inhibited	-2.224	0.00302		100 µM-24 hr/20 µM-24 hr.fc	EZR	Inhibited	-2.635	6.98e-05		EZR	CCL5	FOXM1
100 µM-24 hr/NT.fc	CBX7	Inhibited	-2.646	0.000155		100 µM-24 hr/100 µM-2 hr.fc	EPCAM	Inhibited	-2.219	0.00214		100 µM-24 hr/20 µM-24 hr.fc	CIC	Inhibited	-2.63	5.59e-07		FOXM1	CD36	FOXO3
100 µM-24 hr/NT.fc	RABL6	Inhibited	-2.516	0.00456		100 µM-24 hr/100 µM-2 hr.fc	TFAP2C	Inhibited	-2.219	0.00875		100 µM-24 hr/20 µM-24 hr.fc	miR-155-5p (miRNAs w/seed UAAUGCU)	Inhibited	-2.621	0.00931		FOXO3	Cdk	GNE
100 µM-24 hr/NT.fc	EZR	Inhibited	-2.449	0.00127		100 µM-24 hr/100 µM-2 hr.fc	TLR4	Inhibited	-2.147	0.00107		20 µM-2 hr/4 µM-2 hr.fc	TP53	Inhibited	-2.573	0.0598		GNE	CDK9	GPER1
100 µM-24 hr/NT.fc	MYC	Inhibited	-2.437	2.27e-09		100 µM-24 hr/100 µM-2 hr.fc	mir-122	Inhibited	-2.144	0.0391		100 µM-2 hr/4 µM-2 hr.fc	estrogen receptor	Inhibited	-2.538	0.117		GPER1	CG	HLX
100 µM-2 hr/NT.fc	HLX	Inhibited	-2.433	0.000223		100 µM-24 hr/100 µM-2 hr.fc	IGFBP2	Inhibited	-2.137	0.00396		100 µM-24 hr/20 µM-24 hr.fc	SCD	Inhibited	-2.536	8.19e-12		HLX	CHD1	IL1B
100 µM-24 hr/NT.fc	THRB	Inhibited	-2.425	0.00205		100 µM-24 hr/100 µM-2 hr.fc	IL1B	Inhibited	-2.091	0.00277		100 µM-24 hr/20 µM-24 hr.fc	RABL6	Inhibited	-2.53	0.0308		IL1B	CIC	LATS2
100 µM-24 hr/NT.fc	TEAD1	Inhibited	-2.376	8.68e-06		100 µM-24 hr/100 µM-2 hr.fc	GNE	Inhibited	-2	0.000122		100 µM-24 hr/4 µM-24 hr.fc	TCF4	Inhibited	-2.522	0.000456		KIF3A	ECSIT	LINC00963
100 µM-24 hr/NT.fc	TEAD4	Inhibited	-2.376	6.44e-06		100 µM-24 hr/100 µM-2 hr.fc	NAALADL2	Inhibited	-2	0.00244		100 µM-24 hr/20 µM-24 hr.fc	KDM1A	Inhibited	-2.502	0.00465		LATS2	EFNA3	MAP2K1/2
100 µM-24 hr/NT.fc	estrogen receptor	Inhibited	-2.266	9.36e-09		100 µM-24 hr/100 µM-2 hr.fc	CAPN3	Activated	2	0.011		100 µM-2 hr/4 µM-2 hr.fc	EFNA2	Inhibited	-2.449	0.00969		LINC00963	EFNA4	NFE2L2
100 µM-2 hr/NT.fc	CBX7	Inhibited	-2.236	0.000215		100 µM-24 hr/100 µM-2 hr.fc	LINC00963	Activated	2	0.011		100 µM-24 hr/4 µM-24 hr.fc	EZR	Inhibited	-2.449	0.000512		MAP2K1/2	EFNA5	NPPB
100 µM-24 hr/NT.fc	GNE	Inhibited	-2.236	5.77e-06		100 µM-24 hr/100 µM-2 hr.fc	RASSF6	Activated	2	0.000346		100 µM-24 hr/4 µM-24 hr.fc	HLX	Inhibited	-2.433	0.00611		NAALADL2	EGFR	NUPR1
100 µM-2 hr/NT.fc	TRIB3	Inhibited	-2.219	0.000215		100 µM-24 hr/100 µM-2 hr.fc	PDGF BB	Activated	2.025	6.1e-08		100 µM-2 hr/20 µM-2 hr.fc	TRIB3	Inhibited	-2.433	6.92e-08		NFE2L2	EGLN	OGA
100 µM-2 hr/NT.fc	Nr1h	Inhibited	-2.204	0.00226		100 µM-24 hr/100 µM-2 hr.fc	PRKAA1	Activated	2.028	5.45e-05		100 µM-24 hr/4 µM-24 hr.fc	miR-155-5p (miRNAs w/seed UAAUGCU)	Inhibited	-2.429	0.0266		NOTCH3	EGR1	PDGF BB
100 µM-2 hr/NT.fc	FASN	Inhibited	-2.2	0.000148		100 µM-24 hr/100 µM-2 hr.fc	CD24	Activated	2.049	0.0003		100 µM-24 hr/4 µM-24 hr.fc	MYC	Inhibited	-2.38	6.27e-15		NPPB	ERK	PDLIM2
100 µM-24 hr/NT.fc	FASN	Inhibited	-2.2	0.00579		100 µM-24 hr/100 µM-2 hr.fc	CD36	Activated	2.121	0.00883		100 µM-24 hr/20 µM-24 hr.fc	HLX	Inhibited	-2.376	3.49e-05		NUPR1	ERK1/2	PML
100 µM-24 hr/NT.fc	PDCD4	Inhibited	-2.2	0.00579		100 µM-24 hr/100 µM-2 hr.fc	NOTCH3	Activated	2.148	0.0143		100 µM-24 hr/4 µM-24 hr.fc	estrogen receptor	Inhibited	-2.374	5.73e-09		OGA	estrogen receptor	RELA
100 µM-2 hr/NT.fc	SCD	Inhibited	-2.197	6.26e-05		20 µM-24 hr/20 µM-2 hr.fc	NPPB	Activated	2.157	1.52e-05		100 µM-2 hr/20 µM-2 hr.fc	Hdac	Inhibited	-2.369	0.000315		PARP1	EZH2	SRC
4 µM-24 hr/NT.fc	NR3C1	Inhibited	-2.169	0.00146		100 µM-24 hr/100 µM-2 hr.fc	CTNNB1	Activated	2.17	0.0114		100 µM-24 hr/4 µM-24 hr.fc	SAFB	Inhibited	-2.345	0.0134		PDGF BB	EZR	TLR4
100 µM-24 hr/NT.fc	EFNA3	Inhibited	-2.138	9.79e-06		100 µM-24 hr/100 µM-2 hr.fc	SRC	Activated	2.183	0.00715		100 µM-24 hr/20 µM-24 hr.fc	TRAP1	Inhibited	-2.335	0.000351		PDLIM2	F7	TP53
100 µM-24 hr/NT.fc	EFNA4	Inhibited	-2.138	9.79e-06		100 µM-24 hr/100 µM-2 hr.fc	MAP2K1/2	Activated	2.192	0.000288		100 µM-24 hr/4 µM-24 hr.fc	CBX7	Inhibited	-2.236	0.00389		PML	FASN	TRAP1
100 µM-24 hr/NT.fc	EFNA5	Inhibited	-2.138	7.11e-06		100 µM-24 hr/100 µM-2 hr.fc	PML	Activated	2.215	0.00552		100 µM-2 hr/4 µM-2 hr.fc	EFNA1	Inhibited	-2.236	0.0414		RELA	FOXM1	TRIB3
100 µM-24 hr/NT.fc	PARP1	Inhibited	-2.137	0.00372		100 µM-24 hr/100 µM-2 hr.fc	ELK1	Activated	2.219	0.0345		100 µM-2 hr/4 µM-2 hr.fc	EFNA3	Inhibited	-2.236	0.0169		SRC	FOXO1
100 µM-24 hr/NT.fc	TRAP1	Inhibited	-2.132	0.00372		100 µM-24 hr/100 µM-2 hr.fc	KIF3A	Activated	2.219	0.000955		100 µM-2 hr/4 µM-2 hr.fc	EFNA4	Inhibited	-2.236	0.0169		TLR4	FOXO3
100 µM-24 hr/NT.fc	SCD	Inhibited	-2.019	1.47e-06		100 µM-24 hr/100 µM-2 hr.fc	CHD1	Activated	2.236	0.00552		100 µM-2 hr/4 µM-2 hr.fc	EFNA5	Inhibited	-2.236	0.0153		TP53	FOXO4
20 µM-2 hr/NT.fc	CAB39L	Inhibited	-2	0.00677		100 µM-24 hr/100 µM-2 hr.fc	NFE2L2	Activated	2.359	1.63e-06		100 µM-24 hr/20 µM-24 hr.fc	GNE	Inhibited	-2.236	3.08e-06		TRAP1	GNE
20 µM-2 hr/NT.fc	COL18A1	Inhibited	-2	0.0429		100 µM-24 hr/100 µM-2 hr.fc	ERK	Activated	2.369	2.77e-07		100 µM-24 hr/4 µM-24 hr.fc	GNE	Inhibited	-2.236	2.46e-06		TRIB3	GPER1
100 µM-24 hr/NT.fc	NAALADL2	Inhibited	-2	0.00561		20 µM-24 hr/20 µM-2 hr.fc	RELA	Activated	2.383	0.00444		100 µM-24 hr/20 µM-24 hr.fc	NEDD4	Inhibited	-2.236	0.000553			HLX
100 µM-24 hr/NT.fc	REV1	Inhibited	-2	0.000833		100 µM-24 hr/100 µM-2 hr.fc	SPI1	Activated	2.424	0.000767		100 µM-24 hr/20 µM-24 hr.fc	ZBTB48	Inhibited	-2.236	0.094			IDO1
100 µM-24 hr/NT.fc	ADORA3	Activated	2	0.0489		100 µM-24 hr/100 µM-2 hr.fc	CBX5	Activated	2.429	2.96e-05		100 µM-24 hr/20 µM-24 hr.fc	LIN9	Inhibited	-2.219	0.00642			IgG
100 µM-24 hr/NT.fc	JAK	Activated	2	0.0109		100 µM-24 hr/100 µM-2 hr.fc	HMGA1	Activated	2.449	0.015		100 µM-24 hr/4 µM-24 hr.fc	THRB	Inhibited	-2.219	0.0561			IKBKG
100 µM-24 hr/NT.fc	LGALS8	Activated	2	0.00561		100 µM-24 hr/100 µM-2 hr.fc	GPER1	Activated	2.534	0.000727		100 µM-2 hr/4 µM-2 hr.fc	TRIB3	Inhibited	-2.219	0.000133			IL17A
100 µM-2 hr/NT.fc	LGALS8	Activated	2	0.00027		100 µM-24 hr/100 µM-2 hr.fc	ATF4	Activated	2.609	3.33e-10		100 µM-24 hr/20 µM-24 hr.fc	HSPA5	Inhibited	-2.214	0.00143			IL1A
100 µM-24 hr/NT.fc	Lh	Activated	2	0.00194		100 µM-24 hr/100 µM-2 hr.fc	LATS2	Activated	2.621	0.00361		100 µM-24 hr/4 µM-24 hr.fc	RARA	Inhibited	-2.214	0.014			IL1B
100 µM-24 hr/NT.fc	LINC00963	Activated	2	0.0238		100 µM-24 hr/100 µM-2 hr.fc	OGA	Activated	2.629	1.19e-05		100 µM-24 hr/20 µM-24 hr.fc	FASN	Inhibited	-2.2	0.000418			Interferon alpha
100 µM-2 hr/NT.fc	mir-204	Activated	2	0.000436		100 µM-24 hr/100 µM-2 hr.fc	FOXO3	Activated	2.639	0.00316		100 µM-24 hr/4 µM-24 hr.fc	FASN	Inhibited	-2.2	0.000328			Jnk
100 µM-24 hr/NT.fc	PNN	Activated	2	0.0394		100 µM-24 hr/100 µM-2 hr.fc	PDLIM2	Activated	2.668	0.000164		100 µM-24 hr/4 µM-24 hr.fc	NR4A1	Inhibited	-2.2	0.0367			JUN
100 µM-24 hr/NT.fc	PPP1R13L	Activated	2	0.0394		100 µM-24 hr/100 µM-2 hr.fc	TP53	Activated	3.316	5.38e-14		100 µM-24 hr/20 µM-24 hr.fc	SOCS3	Inhibited	-2.2	0.00758			KDM5B
100 µM-2 hr/NT.fc	RIPK1	Activated	2	0.00027		20 µM-24 hr/20 µM-2 hr.fc	NUPR1	Activated	5	1.55e-12		100 µM-24 hr/4 µM-24 hr.fc	TRAP1	Inhibited	-2.132	0.00115			LATS2
100 µM-24 hr/NT.fc	RNASEL	Activated	2	0.0143								100 µM-24 hr/20 µM-24 hr.fc	CAB39L	Inhibited	-2.121	0.00865			LGALS8
100 µM-24 hr/NT.fc	SYK/ZAP	Activated	2	6.44e-05								100 µM-24 hr/4 µM-24 hr.fc	CAB39L	Inhibited	-2.121	0.00666			Lh
100 µM-24 hr/NT.fc	RELA	Activated	2.02	0.000609								100 µM-2 hr/4 µM-2 hr.fc	TCF4	Inhibited	-2.121	0.478			LINC00963
100 µM-24 hr/NT.fc	miR-145-5p (and other miRNAs w/seed UCCAGUU)	Activated	2.026	0.004								100 µM-24 hr/4 µM-24 hr.fc	EFNA1	Inhibited	-2.111	0.000487			MAP2K1/2
100 µM-24 hr/NT.fc	SP1	Activated	2.047	2.68e-05								100 µM-24 hr/4 µM-24 hr.fc	EFNA3	Inhibited	-2.111	0.000214			MAP3K14
100 µM-2 hr/NT.fc	FOXO1	Activated	2.06	0.0232								100 µM-24 hr/4 µM-24 hr.fc	EFNA4	Inhibited	-2.111	0.000214			MAP3K7
100 µM-24 hr/NT.fc	Cdk	Activated	2.077	3.98e-06								100 µM-24 hr/4 µM-24 hr.fc	EFNA5	Inhibited	-2.111	0.00017			Mek
100 µM-24 hr/NT.fc	IL1B	Activated	2.086	7.98e-06								100 µM-24 hr/4 µM-24 hr.fc	NEUROG1	Inhibited	-2.111	0.0049			mir-204
100 µM-2 hr/NT.fc	CG	Activated	2.094	0.00213								100 µM-24 hr/4 µM-24 hr.fc	CDK19	Inhibited	-2.076	6.66e-11			MTOR
100 µM-24 hr/NT.fc	SRC	Activated	2.105	0.0206								100 µM-24 hr/4 µM-24 hr.fc	KDM1A	Inhibited	-2.059	0.0002			MYC
100 µM-24 hr/NT.fc	NFE2L2	Activated	2.117	5.62e-06								100 µM-24 hr/4 µM-24 hr.fc	FOXM1	Inhibited	-2.052	0.000497			NFE2L2
100 µM-2 hr/NT.fc	NFKB1	Activated	2.117	0.000476								100 µM-24 hr/4 µM-24 hr.fc	LONP1	Inhibited	-2.028	1.32e-05			NFkB (complex)
20 µM-24 hr/NT.fc	CBX5	Activated	2.121	0.000414								100 µM-24 hr/20 µM-24 hr.fc	LONP1	Inhibited	-2.028	8.68e-05			NFKB1
100 µM-2 hr/NT.fc	PDLIM2	Activated	2.121	0.0257								100 µM-2 hr/4 µM-2 hr.fc	EHF	Inhibited	-2	0.268			NPPB
100 µM-24 hr/NT.fc	SELPLG	Activated	2.121	0.00318								100 µM-24 hr/20 µM-24 hr.fc	mir-146	Inhibited	-2	0.0581			NUPR1
100 µM-2 hr/NT.fc	MAP2K1/2	Activated	2.135	0.00112								100 µM-24 hr/4 µM-24 hr.fc	REV1	Inhibited	-2	0.000432			OGA
100 µM-2 hr/NT.fc	MTOR	Activated	2.138	0.0214								100 µM-2 hr/4 µM-2 hr.fc	SHC1	Inhibited	-2	0.0395			P38 MAPK
100 µM-24 hr/NT.fc	NPPB	Activated	2.138	7.92e-05								100 µM-24 hr/20 µM-24 hr.fc	STUB1	Inhibited	-2	0.178			PDGF BB
100 µM-2 hr/NT.fc	PDGF BB	Activated	2.145	1.88e-06								100 µM-24 hr/4 µM-24 hr.fc	STUB1	Inhibited	-2	0.157			PDLIM2
100 µM-24 hr/NT.fc	NOTCH3	Activated	2.148	0.0086								100 µM-24 hr/4 µM-24 hr.fc	ZBTB48	Inhibited	-2	0.204			PIN1
100 µM-24 hr/NT.fc	PIN1	Activated	2.183	0.0496								100 µM-24 hr/20 µM-24 hr.fc	ADORA3	Activated	2	0.0329			PML
100 µM-2 hr/NT.fc	IKBKB	Activated	2.186	0.0135								100 µM-2 hr/4 µM-2 hr.fc	CD36	Activated	2	0.0635			PPRC1
100 µM-24 hr/NT.fc	VEGFA	Activated	2.191	0.000735								100 µM-24 hr/20 µM-24 hr.fc	Collagen type II	Activated	2	0.117			PRKAA
100 µM-2 hr/NT.fc	EGFR	Activated	2.199	1.45e-06								100 µM-24 hr/4 µM-24 hr.fc	Collagen type II	Activated	2	0.103			RABL6
100 µM-24 hr/NT.fc	IKBKG	Activated	2.201	0.00267								100 µM-24 hr/4 µM-24 hr.fc	ELF4	Activated	2	0.0285			RARA
100 µM-24 hr/NT.fc	CDK9	Activated	2.204	1.98e-05								100 µM-24 hr/20 µM-24 hr.fc	Immunoglobulin	Activated	2	0.336			RELA
100 µM-2 hr/NT.fc	CDK9	Activated	2.207	2.99e-05								100 µM-24 hr/20 µM-24 hr.fc	LGALS8	Activated	2	0.00356			REV1
100 µM-2 hr/NT.fc	JUN	Activated	2.208	0.00075								100 µM-24 hr/4 µM-24 hr.fc	Lh	Activated	2	0.000237			SCD
100 µM-24 hr/NT.fc	TLR4	Activated	2.214	0.00582								100 µM-24 hr/4 µM-24 hr.fc	LINC00963	Activated	2	0.0134			SELPLG
100 µM-24 hr/NT.fc	PML	Activated	2.215	0.0143								100 µM-24 hr/20 µM-24 hr.fc	mir-204	Activated	2	0.00556			SP1
100 µM-24 hr/NT.fc	ATF2	Activated	2.216	0.0496								100 µM-24 hr/4 µM-24 hr.fc	mir-204	Activated	2	0.00473			SRC
100 µM-2 hr/NT.fc	CCL5	Activated	2.219	0.0228								100 µM-2 hr/20 µM-2 hr.fc	MTOR	Activated	2	0.0486			SYK/ZAP
100 µM-24 hr/NT.fc	KIF3A	Activated	2.219	0.00267								100 µM-24 hr/4 µM-24 hr.fc	PSMD10	Activated	2	0.0177			TCF4
100 µM-24 hr/NT.fc	PRKAA	Activated	2.219	0.0109								100 µM-24 hr/20 µM-24 hr.fc	SPHK1	Activated	2	0.000279			THRB
100 µM-24 hr/NT.fc	IFNL1	Activated	2.224	0.0232								100 µM-2 hr/4 µM-2 hr.fc	SYK	Activated	2	0.309			TLR4
100 µM-24 hr/NT.fc	FOXO4	Activated	2.232	0.0183								100 µM-24 hr/4 µM-24 hr.fc	SYK/ZAP	Activated	2	3.26e-05			TLR7
100 µM-24 hr/NT.fc	F7	Activated	2.235	7.61e-07								100 µM-2 hr/20 µM-2 hr.fc	ERK1/2	Activated	2.007	0.0062			TNF
100 µM-2 hr/NT.fc	TLR7	Activated	2.29	0.0201								100 µM-24 hr/4 µM-24 hr.fc	IL6	Activated	2.022	0.00219			TP53
100 µM-2 hr/NT.fc	EZH2	Activated	2.323	0.0159								100 µM-24 hr/4 µM-24 hr.fc	ERK1/2	Activated	2.04	2.84e-07			TRAP1
100 µM-2 hr/NT.fc	ERK1/2	Activated	2.33	0.000107								100 µM-24 hr/4 µM-24 hr.fc	ELAVL1	Activated	2.043	0.00114			TRIB3
100 µM-24 hr/NT.fc	NFKB1	Activated	2.333	0.000329								100 µM-24 hr/20 µM-24 hr.fc	JUN	Activated	2.057	1.36e-10			VEGFA
100 µM-2 hr/NT.fc	TNF	Activated	2.366	0.000188								100 µM-24 hr/4 µM-24 hr.fc	PRKCD	Activated	2.068	3.02e-06
100 µM-24 hr/NT.fc	IDO1	Activated	2.39	1.41e-06								100 µM-24 hr/4 µM-24 hr.fc	CD40LG	Activated	2.071	0.0976
100 µM-2 hr/NT.fc	PPRC1	Activated	2.414	0.00856								100 µM-24 hr/4 µM-24 hr.fc	CEBPA	Activated	2.08	2.59e-06
100 µM-24 hr/NT.fc	MAP3K14	Activated	2.425	0.021								100 µM-24 hr/4 µM-24 hr.fc	SMAD4	Activated	2.085	0.00115
100 µM-24 hr/NT.fc	CAPN3	Activated	2.449	0.000508								100 µM-2 hr/4 µM-2 hr.fc	EGFR	Activated	2.088	3.68e-05
100 µM-2 hr/NT.fc	CHD1	Activated	2.449	3.36e-05								100 µM-24 hr/4 µM-24 hr.fc	IL1B	Activated	2.094	2.24e-07
100 µM-24 hr/NT.fc	MAP3K7	Activated	2.479	0.000286								100 µM-2 hr/4 µM-2 hr.fc	IL17A	Activated	2.102	0.0128
100 µM-24 hr/NT.fc	FOXO1	Activated	2.49	3.88e-05								100 µM-2 hr/4 µM-2 hr.fc	IgG	Activated	2.104	0.000189
100 µM-24 hr/NT.fc	Interferon alpha	Activated	2.522	0.0385								100 µM-24 hr/4 µM-24 hr.fc	SRC	Activated	2.105	0.00942
100 µM-24 hr/NT.fc	ECSIT	Activated	2.543	4.54e-05								20 µM-2 hr/4 µM-2 hr.fc	SYVN1	Activated	2.111	2.11e-05
100 µM-2 hr/NT.fc	EGLN	Activated	2.552	0.00459								100 µM-24 hr/20 µM-24 hr.fc	NFE2L2	Activated	2.117	1.88e-07
100 µM-24 hr/NT.fc	EGR1	Activated	2.621	8.68e-06								100 µM-24 hr/4 µM-24 hr.fc	IRF2	Activated	2.121	0.195
100 µM-24 hr/NT.fc	LATS2	Activated	2.621	0.0123								100 µM-2 hr/4 µM-2 hr.fc	NANOG	Activated	2.121	0.0189
100 µM-2 hr/NT.fc	Cdk	Activated	2.626	4.01e-05								100 µM-24 hr/20 µM-24 hr.fc	SELPLG	Activated	2.121	0.00143
100 µM-24 hr/NT.fc	P38 MAPK	Activated	2.634	8.85e-07								100 µM-24 hr/20 µM-24 hr.fc	TERT	Activated	2.121	1.85e-06
100 µM-2 hr/NT.fc	RELA	Activated	2.635	0.000847								100 µM-24 hr/20 µM-24 hr.fc	CSF2	Activated	2.123	0.00297
100 µM-24 hr/NT.fc	CHD1	Activated	2.646	0.000399								100 µM-24 hr/20 µM-24 hr.fc	F7	Activated	2.127	1.39e-09
100 µM-24 hr/NT.fc	MAP2K1/2	Activated	2.653	4.31e-05								100 µM-24 hr/20 µM-24 hr.fc	GPER1	Activated	2.128	1.34e-11
100 µM-24 hr/NT.fc	PDGF BB	Activated	2.766	1.24e-09								100 µM-24 hr/4 µM-24 hr.fc	NPPB	Activated	2.138	2.32e-05
100 µM-2 hr/NT.fc	IL1A	Activated	2.78	1.1e-05								100 µM-2 hr/4 µM-2 hr.fc	TGFB1	Activated	2.147	0.156
100 µM-24 hr/NT.fc	PPRC1	Activated	2.795	0.0447								100 µM-2 hr/4 µM-2 hr.fc	EGLN	Activated	2.158	3.53e-05
100 µM-24 hr/NT.fc	CD36	Activated	2.828	0.031								100 µM-24 hr/4 µM-24 hr.fc	CEBPB	Activated	2.162	0.00096
100 µM-2 hr/NT.fc	TP53	Activated	2.923	0.00298								100 µM-24 hr/20 µM-24 hr.fc	Ap1	Activated	2.175	5.22e-05
100 µM-2 hr/NT.fc	IL17A	Activated	2.929	0.0018								100 µM-24 hr/20 µM-24 hr.fc	ELAVL1	Activated	2.175	0.000197
100 µM-2 hr/NT.fc	ERK	Activated	2.95	5.32e-09								100 µM-24 hr/4 µM-24 hr.fc	BMPR2	Activated	2.18	0.00024
100 µM-2 hr/NT.fc	Jnk	Activated	2.958	0.00263								100 µM-24 hr/20 µM-24 hr.fc	BMPR2	Activated	2.18	0.000296
100 µM-24 hr/NT.fc	GPER1	Activated	2.962	1.37e-11								100 µM-24 hr/20 µM-24 hr.fc	Hsp90	Activated	2.181	0.394
100 µM-24 hr/NT.fc	IgG	Activated	2.996	8.26e-08								100 µM-24 hr/4 µM-24 hr.fc	PIN1	Activated	2.183	0.0263
100 µM-24 hr/NT.fc	IL17A	Activated	3.024	0.00116								100 µM-24 hr/20 µM-24 hr.fc	S100A8	Activated	2.183	0.00472
100 µM-24 hr/NT.fc	ERK1/2	Activated	3.027	0.000169								100 µM-24 hr/20 µM-24 hr.fc	PIM1	Activated	2.19	0.0369
100 µM-2 hr/NT.fc	NFkB (complex)	Activated	3.133	0.000735								100 µM-24 hr/20 µM-24 hr.fc	CHUK	Activated	2.194	0.00516
100 µM-24 hr/NT.fc	FOXO3	Activated	3.223	5.39e-05								100 µM-24 hr/4 µM-24 hr.fc	CSF1	Activated	2.2	0.0722
100 µM-24 hr/NT.fc	OGA	Activated	3.393	1e-07								100 µM-24 hr/4 µM-24 hr.fc	TCIM	Activated	2.2	4.54e-05
100 µM-24 hr/NT.fc	KDM5B	Activated	3.41	3.17e-06								100 µM-24 hr/20 µM-24 hr.fc	TCIM	Activated	2.2	5.65e-05
100 µM-24 hr/NT.fc	PDLIM2	Activated	3.441	0.000288								100 µM-24 hr/4 µM-24 hr.fc	TGFA	Activated	2.2	0.00276
100 µM-24 hr/NT.fc	ATF4	Activated	3.449	2.39e-13								100 µM-24 hr/4 µM-24 hr.fc	IKBKG	Activated	2.201	0.000115
100 µM-2 hr/NT.fc	Mek	Activated	3.468	1.34e-08								100 µM-24 hr/4 µM-24 hr.fc	CDK9	Activated	2.204	4.37e-06
100 µM-24 hr/NT.fc	NFkB (complex)	Activated	3.471	5.33e-05								100 µM-24 hr/20 µM-24 hr.fc	MET	Activated	2.208	0.00409
100 µM-24 hr/NT.fc	Mek	Activated	3.473	1.04e-08								100 µM-24 hr/20 µM-24 hr.fc	ESR2	Activated	2.209	0.0181
100 µM-24 hr/NT.fc	IL1A	Activated	3.577	6.5e-07								100 µM-2 hr/4 µM-2 hr.fc	TNF	Activated	2.21	0.000262
100 µM-24 hr/NT.fc	ERK	Activated	3.639	6.26e-09								100 µM-24 hr/20 µM-24 hr.fc	PRMT1	Activated	2.213	0.0278
100 µM-24 hr/NT.fc	TP53	Activated	4.554	8.5e-15								100 µM-24 hr/4 µM-24 hr.fc	ATF2	Activated	2.216	0.0263
100 µM-24 hr/NT.fc	NUPR1	Activated	6.605	1.21e-17								100 µM-2 hr/20 µM-2 hr.fc	Jnk	Activated	2.216	0.0133
												100 µM-2 hr/4 µM-2 hr.fc	CCL5	Activated	2.219	0.0153
												100 µM-24 hr/20 µM-24 hr.fc	CEBPD	Activated	2.219	6.43e-05
												100 µM-24 hr/20 µM-24 hr.fc	ELK1	Activated	2.219	0.0141
												100 µM-24 hr/20 µM-24 hr.fc	LATS2	Activated	2.219	0.0746
												100 µM-24 hr/4 µM-24 hr.fc	LATS2	Activated	2.219	0.064
												100 µM-24 hr/20 µM-24 hr.fc	SMARCA4	Activated	2.229	2.01e-07
												100 µM-2 hr/4 µM-2 hr.fc	LDL	Activated	2.23	0.0414
												100 µM-24 hr/4 µM-24 hr.fc	TGFB1	Activated	2.23	2.95e-10
												100 µM-24 hr/20 µM-24 hr.fc	FOXO4	Activated	2.232	0.011
												100 µM-2 hr/20 µM-2 hr.fc	IL17A	Activated	2.233	0.00517
												100 µM-24 hr/4 µM-24 hr.fc	TNFSF14	Activated	2.234	0.0146
												100 µM-24 hr/20 µM-24 hr.fc	ECSIT	Activated	2.235	1.52e-05
												100 µM-24 hr/20 µM-24 hr.fc	CAPN3	Activated	2.236	0.00231
												100 µM-2 hr/20 µM-2 hr.fc	GPER1	Activated	2.236	0.000583
												100 µM-24 hr/20 µM-24 hr.fc	LINC00963	Activated	2.236	0.00231
												100 µM-2 hr/20 µM-2 hr.fc	NUPR1	Activated	2.236	0.000145
												100 µM-24 hr/20 µM-24 hr.fc	ERK1/2	Activated	2.259	7.11e-06
												100 µM-2 hr/4 µM-2 hr.fc	ATF4	Activated	2.264	7.01e-07
												100 µM-24 hr/20 µM-24 hr.fc	IgG	Activated	2.268	1.82e-06
												100 µM-24 hr/4 µM-24 hr.fc	NFE2L2	Activated	2.28	9.88e-08
												100 µM-24 hr/20 µM-24 hr.fc	PDGF BB	Activated	2.281	1.95e-12
												100 µM-24 hr/20 µM-24 hr.fc	SP1	Activated	2.289	5.67e-06
												100 µM-2 hr/4 µM-2 hr.fc	NFkB (complex)	Activated	2.292	0.0146
												100 µM-2 hr/20 µM-2 hr.fc	EZH2	Activated	2.297	0.00951
												100 µM-2 hr/4 µM-2 hr.fc	ERK	Activated	2.305	5.26e-06
												100 µM-24 hr/4 µM-24 hr.fc	TLR9	Activated	2.366	0.341
												100 µM-24 hr/4 µM-24 hr.fc	GPER1	Activated	2.37	6.16e-11
												100 µM-2 hr/4 µM-2 hr.fc	CG	Activated	2.378	0.01
												100 µM-24 hr/20 µM-24 hr.fc	TNF	Activated	2.381	9.85e-14
												100 µM-24 hr/4 µM-24 hr.fc	CG	Activated	2.384	3.02e-07
												100 µM-24 hr/20 µM-24 hr.fc	RELA	Activated	2.388	3.96e-06
												100 µM-24 hr/20 µM-24 hr.fc	IDO1	Activated	2.39	5.98e-07
												100 µM-24 hr/4 µM-24 hr.fc	IDO1	Activated	2.39	4.4e-07
												100 µM-24 hr/20 µM-24 hr.fc	TLR2	Activated	2.395	0.0866
												100 µM-24 hr/4 µM-24 hr.fc	Cdk	Activated	2.399	6.92e-08
												100 µM-24 hr/4 µM-24 hr.fc	F7	Activated	2.402	1.03e-08
												100 µM-24 hr/4 µM-24 hr.fc	PRKAA	Activated	2.415	0.000767
												100 µM-24 hr/4 µM-24 hr.fc	PML	Activated	2.418	0.000138
												100 µM-24 hr/20 µM-24 hr.fc	TLR4	Activated	2.418	0.00177
												100 µM-2 hr/20 µM-2 hr.fc	TNF	Activated	2.418	0.0017
												100 µM-24 hr/4 µM-24 hr.fc	ESR2	Activated	2.424	0.0141
												100 µM-24 hr/4 µM-24 hr.fc	ELK1	Activated	2.425	0.0115
												100 µM-24 hr/4 µM-24 hr.fc	RELA	Activated	2.426	1.51e-06
												100 µM-2 hr/4 µM-2 hr.fc	Cdk	Activated	2.429	0.00021
												100 µM-24 hr/4 µM-24 hr.fc	VEGFA	Activated	2.433	0.0862
												100 µM-24 hr/4 µM-24 hr.fc	Mek	Activated	2.434	2.47e-13
												100 µM-24 hr/4 µM-24 hr.fc	FOXO1	Activated	2.441	8.6e-06
												100 µM-24 hr/4 µM-24 hr.fc	FOXO4	Activated	2.446	0.00156
												100 µM-24 hr/4 µM-24 hr.fc	CAPN3	Activated	2.449	0.0002
												100 µM-24 hr/20 µM-24 hr.fc	OSCAR	Activated	2.449	0.0424
												100 µM-24 hr/4 µM-24 hr.fc	OSCAR	Activated	2.449	0.0352
												100 µM-24 hr/20 µM-24 hr.fc	TREM1	Activated	2.453	1.06e-06
												100 µM-24 hr/4 µM-24 hr.fc	TREM1	Activated	2.453	1.24e-07
												100 µM-24 hr/4 µM-24 hr.fc	EGR1	Activated	2.457	6.01e-06
												100 µM-24 hr/20 µM-24 hr.fc	Cdk	Activated	2.506	1.01e-05
												100 µM-24 hr/20 µM-24 hr.fc	OGA	Activated	2.523	2.19e-09
												100 µM-2 hr/4 µM-2 hr.fc	MAP2K1/2	Activated	2.529	1.65e-05
												100 µM-24 hr/4 µM-24 hr.fc	CDK4/6	Activated	2.53	0.0312
												100 µM-24 hr/20 µM-24 hr.fc	NFKB1	Activated	2.538	6.05e-05
												100 µM-2 hr/20 µM-2 hr.fc	ERK	Activated	2.543	6.94e-06
												100 µM-24 hr/4 µM-24 hr.fc	KDM5B	Activated	2.548	1.36e-07
												100 µM-2 hr/4 µM-2 hr.fc	Jnk	Activated	2.594	0.00124
												100 µM-24 hr/4 µM-24 hr.fc	MAP3K7	Activated	2.613	0.00426
												100 µM-2 hr/4 µM-2 hr.fc	Mek	Activated	2.616	0.00214
												100 µM-24 hr/20 µM-24 hr.fc	MAP3K14	Activated	2.621	0.00284
												100 µM-24 hr/4 µM-24 hr.fc	LDL	Activated	2.641	0.00177
												100 µM-24 hr/4 µM-24 hr.fc	CTNNB1	Activated	2.644	0.00063
												100 µM-2 hr/4 µM-2 hr.fc	PDLIM2	Activated	2.646	0.0414
												100 µM-24 hr/4 µM-24 hr.fc	CDKN1A	Activated	2.682	0.0173
												100 µM-2 hr/4 µM-2 hr.fc	SYVN1	Activated	2.706	6.2e-08
												100 µM-24 hr/20 µM-24 hr.fc	TCR	Activated	2.733	0.00174
												100 µM-24 hr/4 µM-24 hr.fc	MET	Activated	2.749	0.00304
												100 µM-24 hr/20 µM-24 hr.fc	IL17A	Activated	2.76	0.00305
												100 µM-24 hr/20 µM-24 hr.fc	TLR7	Activated	2.76	0.000922
												100 µM-24 hr/4 µM-24 hr.fc	TNF	Activated	2.773	3.25e-17
												100 µM-24 hr/4 µM-24 hr.fc	SMARCA4	Activated	2.785	7.02e-09
												100 µM-24 hr/4 µM-24 hr.fc	TLR4	Activated	2.787	0.000115
												100 µM-24 hr/20 µM-24 hr.fc	CD40LG	Activated	2.789	0.0336
												100 µM-24 hr/4 µM-24 hr.fc	PPRC1	Activated	2.795	0.0184
												100 µM-24 hr/4 µM-24 hr.fc	MAP3K14	Activated	2.8	0.00045
												100 µM-24 hr/20 µM-24 hr.fc	NPPB	Activated	2.804	3.21e-05
												100 µM-24 hr/20 µM-24 hr.fc	MAP2K1/2	Activated	2.82	1.94e-06
												100 µM-24 hr/4 µM-24 hr.fc	MAP2K1/2	Activated	2.82	1.08e-06
												100 µM-2 hr/4 µM-2 hr.fc	EZH2	Activated	2.845	0.0694
												100 µM-2 hr/20 µM-2 hr.fc	TP53	Activated	2.87	7.04e-06
												100 µM-24 hr/4 µM-24 hr.fc	IL17A	Activated	2.882	1.33e-05
												100 µM-24 hr/20 µM-24 hr.fc	PRKCD	Activated	2.883	5.95e-05
												100 µM-24 hr/20 µM-24 hr.fc	PPRC1	Activated	2.967	0.00779
												100 µM-24 hr/20 µM-24 hr.fc	CD36	Activated	3	0.00485
												100 µM-24 hr/4 µM-24 hr.fc	CHD1	Activated	3	1.1e-06
												100 µM-24 hr/20 µM-24 hr.fc	CHD1	Activated	3	1.61e-06
												100 µM-24 hr/20 µM-24 hr.fc	NFkB (complex)	Activated	3.039	1.09e-06
												100 µM-24 hr/4 µM-24 hr.fc	OGA	Activated	3.04	4.71e-11
												100 µM-24 hr/4 µM-24 hr.fc	TLR7	Activated	3.04	0.000569
												100 µM-24 hr/4 µM-24 hr.fc	ERK	Activated	3.063	2.57e-09
												100 µM-24 hr/20 µM-24 hr.fc	FOXO3	Activated	3.082	1.15e-05
												100 µM-24 hr/4 µM-24 hr.fc	ECSIT	Activated	3.094	1.03e-05
												100 µM-24 hr/4 µM-24 hr.fc	P38 MAPK	Activated	3.095	1.55e-08
												100 µM-24 hr/20 µM-24 hr.fc	KDM5B	Activated	3.138	4.33e-06
												100 µM-24 hr/20 µM-24 hr.fc	Mek	Activated	3.15	1.03e-12
												100 µM-24 hr/4 µM-24 hr.fc	Interferon alpha	Activated	3.202	0.00123
												100 µM-24 hr/20 µM-24 hr.fc	PDLIM2	Activated	3.3	0.00018
												100 µM-24 hr/20 µM-24 hr.fc	ATF4	Activated	3.303	4.63e-13
												100 µM-24 hr/4 µM-24 hr.fc	PDGF BB	Activated	3.309	1.13e-14
												100 µM-24 hr/4 µM-24 hr.fc	CD36	Activated	3.317	0.000214
												100 µM-24 hr/4 µM-24 hr.fc	FOXO3	Activated	3.374	1.35e-06
												100 µM-24 hr/20 µM-24 hr.fc	ERK	Activated	3.426	3.24e-10
												100 µM-24 hr/4 µM-24 hr.fc	NFkB (complex)	Activated	3.695	2.28e-06
												100 µM-24 hr/4 µM-24 hr.fc	PDLIM2	Activated	3.771	0.000102
												100 µM-24 hr/4 µM-24 hr.fc	ATF4	Activated	3.784	1.09e-14
												100 µM-24 hr/4 µM-24 hr.fc	IL1A	Activated	3.853	2.08e-10
												100 µM-24 hr/20 µM-24 hr.fc	TP53	Activated	4.097	4.57e-19
												100 µM-24 hr/20 µM-24 hr.fc	IL1A	Activated	4.172	2.79e-07
												100 µM-24 hr/4 µM-24 hr.fc	TP53	Activated	5.382	2.52e-19
												100 µM-24 hr/4 µM-24 hr.fc	NUPR1	Activated	7.136	1.87e-19
												100 µM-24 hr/20 µM-24 hr.fc	NUPR1	Activated	7.587	4.19e-20

## Sheet: Table S2
Table S2. The GO pathway associated DEGs.
GO terms	DEGs	Group
endoplasmic reticulum (47 DEGs)	SDF2L1, EBPL, HYAL2, HERPUD1, PRSS23, AMTN, CYB5R3, APOC1, CAV1, SSR1, TFPI, ORMDL1, SLC7A11, NSDHL, MSMO1, DERL1, TXNDC5, CREB3L2, SSR1, TRAPPC3, STC2, ACAT2, TRAM1, UBE2G2, TMED1	Control vs Test
	SCARA3, CD59, HPD, SQSTM1, S100A10, GANAB, CNBP, DHCR7, MANF, HSPA1A, CRABP2, STOM, ASPH, LPCAT1, DHCR24, HSPA1B, PTP4A1, SARAF	2 hours vs 24 hours (additional DEGs)
	TMCO1, DPM3, NFE2L1, METTL7A	4uM vs 20uM vs 100uM (additional DEGs)
apoptotic processes (41 DEGs)	SDF2L1, HIGD1A, CBX4, HYAL2, FHL2, AKT1S1, TMEM14A, HERPUD1, IER3, CAV1, VEGFA, PRKAA1, SLC7A11, TXNDC5, AKAP12, ADM, NFKBIA, DUSP1, EFNA1	Control vs Test
	HIGD1A, CBX4, PDCD4, HMOX1, WISP2, FHL2, CAV1, FYN, SLC7A11, CDKN1A, SOD2, ARHGEF2, HYPK, ADNP, MTRNR2L9, DUSP1, GATA2, SQSTM1, PYCR1, ID1, HSPA1A, TXNDC5, DAB2, AARS, DHCR24, HSPA1B, EFNA1, ASNS	2 hours vs 24 hours
	DDX3X, HSPA1A, DHCR24, HSPA1B, ASNS	4uM vs 20uM vs 100uM (additional DEGs)
extracellular exosomes (38 DEGs)	SQSTM1, SLC16A1, S100A10, PSAT1, GANAB, IDH1, FLOT1, KRT7, FASN, WARS, SLC1A5, TPM3, TUBB, GARS, HSPA1A, CD59, CRABP2, CD55, CTSD, STOM, PHGDH, AARS, GARS, DBI, HPD, SARS, HSPA1B, LDHA, SLC3A2, TAGLN2, KRT8, FTH1, BST2, S100A4, HSP90AA1	Control vs Test
	HSPE1, CALR, HSPA8, TXNRD1, TXNDC5	2 hours vs 24 hours (additional DEGs)
protein metabolic process (20 DEGs)	SDF2L1, DERL1, CREB3L2, SSR1, STC2, HYAL2, AKT1S1, HERPUD1, SERPINE2, CAV1, CORO1C, TFPI, VEGFA, PRKAA1, COPS9, PUS7, DHFR, DUSP1, EFNA1, UBE2G2	Control vs Test
cholesterol biosynthesis (13 DEGs)	CYB5R3, PRKAA1, IDI1, NSDHL, HMGCS1, MSMO1, ACAT2	Control vs Test
	SQLE, CYB5R3, IDI1, NSDHL, HMGCS1, MSMO1, INSIG1, EBP, CNBP, DHCR7, DHCR24	2 hours vs 24 hours (additional DEGs)
disruption of secretion (11 DEGs)	NDUFC2, FABP5, CD9, SERPINE2, DDX3X, METTL7A, ACAT2, CAPZB, IARS, H2AFV, ST13	4uM vs 20uM vs 100uM (additional DEGs)
amino acids metabolism (10 DEGs)	PSAT1, WARS, GARS, PHGDH, AARS, GARS, HPD, SARS, YARS, ASNS	Control vs Test
positive regulation of proteolysis (8 DEGs)	RAD23A, OGT, HSPA1A, DAB2, CTSD, ASPH, EBP, HSPA1B	Control vs Test
negative regulation of MAPK cascade (8 DEGs)	ERRFI1, SH2B3, DMD, ATF3, C1QL4, KLF4, DUSP5, FKTN	4uM vs 20uM vs 100uM
melanosomes (6 DEGs)	STOM, CTSD, SLC1A5, FASN, FLOT1, GANAB	Control vs Test
aminoacyl-tRNA ligase activity (5 DEGs)	WARS, GARS, AARS, SARS, YARS	Control vs Test
tRNA aminoacylation (5 DEGs)	WARS, GARS, AARS, SARS, YARS	Control vs Test
tertiary granules (5 DEGs)	IDH1, CD59, CD55, CTSD, STOM	Control vs Test
lysosomes (4 DEGs)	HSP90AA1, BST2, FTH1, SLC3A2	Control vs Test
COP9 signalosome (3 DEGs)	FLOT1, HSPA1A, HSPA1B	Control vs Test
aggresomes (3 DEGs)	HSPA1A, HSPA1B, SQSTM1	Control vs Test
eukaryotic 43S preinitiation complex (3 DEGs)	EIF1, EIF3C, EIF3CL	Control vs Test
Lewy bodies (2 DEGs)	ATF4, SQSTM1	Control vs Test
